# Supplementary material for: Update and Evaluation of a High-Throughput In Vitro Mass Balance Distribution Model: IV-MBM EQP v2.0
Source: Toxics. 2021 Nov 20;9(11):315. doi: 10.3390/toxics9110315 (PMC8625852; doi:10.3390/toxics9110315)
Supplement: Supplementary file 1 [file toxics-09-00315-s001.zip]

Archive with 2 entries (2 files):
- IV-MBM EQP v2.0 - Phys-Chem Inputs.xlsx
- toxics-1431533-supplementary_R2.pdf
